# Supplementary material for: Total Synthesis and Biological Evaluation of Modified Ilamycin Derivatives
Source: Mar Drugs. 2022 Oct 3;20(10):632. doi: 10.3390/md20100632 (PMC9605216; doi:10.3390/md20100632)
Supplement: Supplementary file 1 [file marinedrugs-20-00632-s001.zip]

Archive with 1 entries (1 files):
- marinedrugs-1930177-supplementary.pdf
